# Supplementary material for: Changes in Cardiometabolic Risk Factors Following Nordic Walking in Adults with Prediabetes or Diabetes: A Systematic Review and Meta-Analysis of Pre–Post Interventions
Source: Life (Basel). 2026 Jul 13;16(7):1159. doi: 10.3390/life16071159 (PMC13413405; doi:10.3390/life16071159)
Supplement: Supplementary file 1 [file life-16-01159-s001.zip]

Archive with 1 entries (1 files):
- life-4372719-supplementary.pdf
